# Supplementary material for: Can the Addition of Maintenance Electroconvulsive Therapy to Pharmacotherapy Improve Relapse Prevention in Severe Major Depressive Disorder? A Randomized Controlled Trial
Source: Brain Sci. 2021 Oct 11;11(10):1340. doi: 10.3390/brainsci11101340 (PMC8534103; doi:10.3390/brainsci11101340)
Supplement: Supplementary file 1 [file brainsci-11-01340-s001.zip]

Archive with 1 entries (1 files):
- brainsci-1414989-suppl.pdf
